# Supplementary material for: Spherical trihedral metallo-borospherenes
Source: Nat Commun. 2020 Jun 2;11:2766. doi: 10.1038/s41467-020-16532-x (PMC7265489; doi:10.1038/s41467-020-16532-x)
Supplement: Supplementary file 3 — Supplementary Data 1 [file 41467_2020_16532_MOESM3_ESM.txt]

Supplementary Data 1.  Cartesian coordinates of D3h Ln3B18Ð (Ce Ð Lu) with 4f-in-core pseudopotential and the corresponding basis sets at the PBE0 level. 

Ce3B18Ð
 B                  2.54453400    1.46908800    0.76705500
 B                  0.00000000   -1.87940300   -1.91170100
 B                  2.54453400    1.46908800   -0.76705500
 B                 -0.82509300   -0.47636800    2.29579100
 B                 -1.62761000    0.93970100    1.91170100
 B                 -1.62761000    0.93970100   -1.91170100
 B                 -2.54453400    1.46908800    0.76705500
 B                  0.00000000    0.95273600    2.29579100
 B                  1.62761000    0.93970100    1.91170100
 Ce                 0.00000000    2.32230900    0.00000000
 Ce                 2.01117900   -1.16115500    0.00000000
 Ce                -2.01117900   -1.16115500    0.00000000
 B                  0.00000000    0.95273600   -2.29579100
 B                 -0.82509300   -0.47636800   -2.29579100
 B                  1.62761000    0.93970100   -1.91170100
 B                  0.82509300   -0.47636800   -2.29579100
 B                  0.00000000   -1.87940300    1.91170100
 B                  0.82509300   -0.47636800    2.29579100
 B                  0.00000000   -2.93817500    0.76705500
 B                  0.00000000   -2.93817500   -0.76705500
 B                 -2.54453400    1.46908800   -0.76705500

Pr3B18Ð
 B                  2.54247800    1.46790100    0.76650900
 B                  0.00000000   -1.87785100   -1.91003900
 B                  2.54247800    1.46790100   -0.76650900
 B                 -0.82524000   -0.47645200    2.29553800
 B                 -1.62626700    0.93892600    1.91003900
 B                 -1.62626700    0.93892600   -1.91003900
 B                 -2.54247800    1.46790100    0.76650900
 B                  0.00000000    0.95290500    2.29553800
 B                  1.62626700    0.93892600    1.91003900
 Pr                 0.00000000    2.29318100    0.00000000
 Pr                 1.98595300   -1.14659000    0.00000000
 Pr                -1.98595300   -1.14659000    0.00000000
 B                  0.00000000    0.95290500   -2.29553800
 B                 -0.82524000   -0.47645200   -2.29553800
 B                  1.62626700    0.93892600   -1.91003900
 B                  0.82524000   -0.47645200   -2.29553800
 B                  0.00000000   -1.87785100    1.91003900
 B                  0.82524000   -0.47645200    2.29553800
 B                  0.00000000   -2.93580100    0.76650900
 B                  0.00000000   -2.93580100   -0.76650900
 B                 -2.54247800    1.46790100   -0.76650900


Nd3B18Ð
 B                  2.54034600    1.46666900    0.76594700
 B                  0.00000000   -1.87645500   -1.90846200
 B                  2.54034600    1.46666900   -0.76594700
 B                 -0.82512400   -0.47638500    2.29445800
 B                 -1.62505800    0.93822800    1.90846200
 B                 -1.62505800    0.93822800   -1.90846200
 B                 -2.54034600    1.46666900    0.76594700
 B                  0.00000000    0.95277100    2.29445800
 B                  1.62505800    0.93822800    1.90846200
 Nd                 0.00000000    2.26666100    0.00000000
 Nd                 1.96298600   -1.13333000    0.00000000
 Nd                -1.96298600   -1.13333000    0.00000000
 B                  0.00000000    0.95277100   -2.29445800
 B                 -0.82512400   -0.47638500   -2.29445800
 B                  1.62505800    0.93822800   -1.90846200
 B                  0.82512400   -0.47638500   -2.29445800
 B                  0.00000000   -1.87645500    1.90846200
 B                  0.82512400   -0.47638500    2.29445800
 B                  0.00000000   -2.93333900    0.76594700
 B                  0.00000000   -2.93333900   -0.76594700
 B                 -2.54034600    1.46666900   -0.76594700

Pm3B18Ð
 B                  2.53756100    1.46506200    0.76540000
 B                  0.00000000   -1.87482400   -1.90731700
 B                  2.53756100    1.46506200   -0.76540000
 B                 -0.82506900   -0.47635400    2.29419800
 B                 -1.62364500    0.93741200    1.90731700
 B                 -1.62364500    0.93741200   -1.90731700
 B                 -2.53756100    1.46506200    0.76540000
 B                  0.00000000    0.95270700    2.29419800
 B                  1.62364500    0.93741200    1.90731700
 Pm                 0.00000000    2.24214200    0.00000000
 Pm                 1.94175200   -1.12107100    0.00000000
 Pm                -1.94175200   -1.12107100    0.00000000
 B                  0.00000000    0.95270700   -2.29419800
 B                 -0.82506900   -0.47635400   -2.29419800
 B                  1.62364500    0.93741200   -1.90731700
 B                  0.82506900   -0.47635400   -2.29419800
 B                  0.00000000   -1.87482400    1.90731700
 B                  0.82506900   -0.47635400    2.29419800
 B                  0.00000000   -2.93012300    0.76540000
 B                  0.00000000   -2.93012300   -0.76540000
 B                 -2.53756100    1.46506200   -0.76540000


Sm3B18Ð
 B                  2.53529400    1.46375200    0.76491600
 B                  0.00000000   -1.87339300   -1.90611800
 B                  2.53529400    1.46375200   -0.76491600
 B                 -0.82496900   -0.47629600    2.29382100
 B                 -1.62240600    0.93669600    1.90611800
 B                 -1.62240600    0.93669600   -1.90611800
 B                 -2.53529400    1.46375200    0.76491600
 B                  0.00000000    0.95259200    2.29382100
 B                  1.62240600    0.93669600    1.90611800
 Sm                 0.00000000    2.21922100    0.00000000
 Sm                 1.92190200   -1.10961000    0.00000000
 Sm                -1.92190200   -1.10961000    0.00000000
 B                  0.00000000    0.95259200   -2.29382100
 B                 -0.82496900   -0.47629600   -2.29382100
 B                  1.62240600    0.93669600   -1.90611800
 B                  0.82496900   -0.47629600   -2.29382100
 B                  0.00000000   -1.87339300    1.90611800
 B                  0.82496900   -0.47629600    2.29382100
 B                  0.00000000   -2.92750500    0.76491600
 B                  0.00000000   -2.92750500   -0.76491600
 B                 -2.53529400    1.46375200   -0.76491600

Eu3B18Ð
 B                  2.53287400    1.46235500    0.76447300
 B                  0.00000000   -1.87209600   -1.90531400
 B                  2.53287400    1.46235500   -0.76447300
 B                 -0.82487700   -0.47624300    2.29348000
 B                 -1.62128300    0.93604800    1.90531400
 B                 -1.62128300    0.93604800   -1.90531400
 B                 -2.53287400    1.46235500    0.76447300
 B                  0.00000000    0.95248600    2.29348000
 B                  1.62128300    0.93604800    1.90531400
 Eu                 0.00000000    2.19626800    0.00000000
 Eu                 1.90202400   -1.09813400    0.00000000
 Eu                -1.90202400   -1.09813400    0.00000000
 B                  0.00000000    0.95248600   -2.29348000
 B                 -0.82487700   -0.47624300   -2.29348000
 B                  1.62128300    0.93604800   -1.90531400
 B                  0.82487700   -0.47624300   -2.29348000
 B                  0.00000000   -1.87209600    1.90531400
 B                  0.82487700   -0.47624300    2.29348000
 B                  0.00000000   -2.92471000    0.76447300
 B                  0.00000000   -2.92471000   -0.76447300
 B                 -2.53287400    1.46235500   -0.76447300


Gd3B18Ð
 B                  2.53075000    1.46112900    0.76413200
 B                  0.00000000   -1.87071100   -1.90451300
 B                  2.53075000    1.46112900   -0.76413200
 B                 -0.82477800   -0.47618600    2.29418700
 B                 -1.62008300    0.93535500    1.90451300
 B                 -1.62008300    0.93535500   -1.90451300
 B                 -2.53075000    1.46112900    0.76413200
 B                  0.00000000    0.95237100    2.29418700
 B                  1.62008300    0.93535500    1.90451300
 Gd                 0.00000000    2.17633800    0.00000000
 Gd                 1.88476400   -1.08816900    0.00000000
 Gd                -1.88476400   -1.08816900    0.00000000
 B                  0.00000000    0.95237100   -2.29418700
 B                 -0.82477800   -0.47618600   -2.29418700
 B                  1.62008300    0.93535500   -1.90451300
 B                  0.82477800   -0.47618600   -2.29418700
 B                  0.00000000   -1.87071100    1.90451300
 B                  0.82477800   -0.47618600    2.29418700
 B                  0.00000000   -2.92225800    0.76413200
 B                  0.00000000   -2.92225800   -0.76413200
 B                 -2.53075000    1.46112900   -0.76413200

Tb3B18Ð
 B                  2.52809900    1.45959900    0.76366800
 B                  0.00000000   -1.86914100   -1.90353900
 B                  2.52809900    1.45959900   -0.76366800
 B                 -0.82481500   -0.47620700    2.29364000
 B                 -1.61872400    0.93457100    1.90353900
 B                 -1.61872400    0.93457100   -1.90353900
 B                 -2.52809900    1.45959900    0.76366800
 B                  0.00000000    0.95241500    2.29364000
 B                  1.61872400    0.93457100    1.90353900
 Tb                 0.00000000    2.15499900    0.00000000
 Tb                 1.86628400   -1.07750000    0.00000000
 Tb                -1.86628400   -1.07750000    0.00000000
 B                  0.00000000    0.95241500   -2.29364000
 B                 -0.82481500   -0.47620700   -2.29364000
 B                  1.61872400    0.93457100   -1.90353900
 B                  0.82481500   -0.47620700   -2.29364000
 B                  0.00000000   -1.86914100    1.90353900
 B                  0.82481500   -0.47620700    2.29364000
 B                  0.00000000   -2.91919700    0.76366800
 B                  0.00000000   -2.91919700   -0.76366800
 B                 -2.52809900    1.45959900   -0.76366800


Dy3B18Ð
 B                  2.52575100    1.45824300    0.76329500
 B                  0.00000000   -1.86777300   -1.90281500
 B                  2.52575100    1.45824300   -0.76329500
 B                 -0.82477500   -0.47618400    2.29378500
 B                 -1.61753900    0.93388700    1.90281500
 B                 -1.61753900    0.93388700   -1.90281500
 B                 -2.52575100    1.45824300    0.76329500
 B                  0.00000000    0.95236800    2.29378500
 B                  1.61753900    0.93388700    1.90281500
 Dy                 0.00000000    2.13510300    0.00000000
 Dy                 1.84905400   -1.06755200    0.00000000
 Dy                -1.84905400   -1.06755200    0.00000000
 B                  0.00000000    0.95236800   -2.29378500
 B                 -0.82477500   -0.47618400   -2.29378500
 B                  1.61753900    0.93388700   -1.90281500
 B                  0.82477500   -0.47618400   -2.29378500
 B                  0.00000000   -1.86777300    1.90281500
 B                  0.82477500   -0.47618400    2.29378500
 B                  0.00000000   -2.91648500    0.76329500
 B                  0.00000000   -2.91648500   -0.76329500
 B                 -2.52575100    1.45824300   -0.76329500

Ho3B18Ð
 B                  2.52358900    1.45699500    0.76294100
 B                  0.00000000   -1.86651100   -1.90205800
 B                  2.52358900    1.45699500   -0.76294100
 B                 -0.82474300   -0.47616600    2.29376900
 B                 -1.61644600    0.93325600    1.90205800
 B                 -1.61644600    0.93325600   -1.90205800
 B                 -2.52358900    1.45699500    0.76294100
 B                  0.00000000    0.95233100    2.29376900
 B                  1.61644600    0.93325600    1.90205800
 Ho                 0.00000000    2.11579400    0.00000000
 Ho                 1.83233100   -1.05789700    0.00000000
 Ho                -1.83233100   -1.05789700    0.00000000
 B                  0.00000000    0.95233100   -2.29376900
 B                 -0.82474300   -0.47616600   -2.29376900
 B                  1.61644600    0.93325600   -1.90205800
 B                  0.82474300   -0.47616600   -2.29376900
 B                  0.00000000   -1.86651100    1.90205800
 B                  0.82474300   -0.47616600    2.29376900
 B                  0.00000000   -2.91398900    0.76294100
 B                  0.00000000   -2.91398900   -0.76294100
 B                 -2.52358900    1.45699500   -0.76294100


Er3B18Ð
 B                  2.52159600    1.45584400    0.76268500
 B                  0.00000000   -1.86521900   -1.90148900
 B                  2.52159600    1.45584400   -0.76268500
 B                 -0.82501700   -0.47632400    2.29269700
 B                 -1.61532700    0.93261000    1.90148900
 B                 -1.61532700    0.93261000   -1.90148900
 B                 -2.52159600    1.45584400    0.76268500
 B                  0.00000000    0.95264700    2.29269700
 B                  1.61532700    0.93261000    1.90148900
 Er                 0.00000000    2.09730000    0.00000000
 Er                 1.81631500   -1.04865000    0.00000000
 Er                -1.81631500   -1.04865000    0.00000000
 B                  0.00000000    0.95264700   -2.29269700
 B                 -0.82501700   -0.47632400   -2.29269700
 B                  1.61532700    0.93261000   -1.90148900
 B                  0.82501700   -0.47632400   -2.29269700
 B                  0.00000000   -1.86521900    1.90148900
 B                  0.82501700   -0.47632400    2.29269700
 B                  0.00000000   -2.91168800    0.76268500
 B                  0.00000000   -2.91168800   -0.76268500
 B                 -2.52159600    1.45584400   -0.76268500

Tm3B18Ð
 B                  2.51889200    1.45428300    0.76249700
 B                  0.00000000   -1.86376300   -1.90163800
 B                  2.51889200    1.45428300   -0.76249700
 B                 -0.82500600   -0.47631800    2.29471900
 B                 -1.61406600    0.93188100    1.90163800
 B                 -1.61406600    0.93188100   -1.90163800
 B                 -2.51889200    1.45428300    0.76249700
 B                  0.00000000    0.95263500    2.29471900
 B                  1.61406600    0.93188100    1.90163800
 Tm                 0.00000000    2.07945100    0.00000000
 Tm                 1.80085700   -1.03972500    0.00000000
 Tm                -1.80085700   -1.03972500    0.00000000
 B                  0.00000000    0.95263500   -2.29471900
 B                 -0.82500600   -0.47631800   -2.29471900
 B                  1.61406600    0.93188100   -1.90163800
 B                  0.82500600   -0.47631800   -2.29471900
 B                  0.00000000   -1.86376300    1.90163800
 B                  0.82500600   -0.47631800    2.29471900
 B                  0.00000000   -2.90856600    0.76249700
 B                  0.00000000   -2.90856600   -0.76249700
 B                 -2.51889200    1.45428300   -0.76249700


Yb3B18Ð
 B                  2.51604500    1.45263900    0.76222000
 B                  0.00000000   -1.86227600   -1.90155800
 B                  2.51604500    1.45263900   -0.76222000
 B                 -0.82510800   -0.47637600    2.29607900
 B                 -1.61277900    0.93113800    1.90155800
 B                 -1.61277900    0.93113800   -1.90155800
 B                 -2.51604500    1.45263900    0.76222000
 B                  0.00000000    0.95275300    2.29607900
 B                  1.61277900    0.93113800    1.90155800
 Yb                 0.00000000    2.06238000    0.00000000
 Yb                 1.78607300   -1.03119000    0.00000000
 Yb                -1.78607300   -1.03119000    0.00000000
 B                  0.00000000    0.95275300   -2.29607900
 B                 -0.82510800   -0.47637600   -2.29607900
 B                  1.61277900    0.93113800   -1.90155800
 B                  0.82510800   -0.47637600   -2.29607900
 B                  0.00000000   -1.86227600    1.90155800
 B                  0.82510800   -0.47637600    2.29607900
 B                  0.00000000   -2.90527800    0.76222000
 B                  0.00000000   -2.90527800   -0.76222000
 B                 -2.51604500    1.45263900   -0.76222000

Lu3B18Ð
 B                  2.51469800    1.45153400    0.76198000
 B                  0.00000000   -1.86145600   -1.90056100
 B                  2.51469800    1.45153400   -0.76198000
 B                 -0.82514200   -0.47666000    2.29528900
 B                 -1.61187900    0.93036100    1.90066400
 B                 -1.61187900    0.93036100   -1.90066400
 B                 -2.51469800    1.45153400    0.76198000
 B                  0.00000000    0.95257700    2.29528700
 B                  1.61187900    0.93036100    1.90066400
 Lu                 0.00000000    2.04685700    0.00000000
 Lu                 1.77216900   -1.02325500    0.00000000
 Lu                -1.77216900   -1.02325500    0.00000000
 B                  0.00000000    0.95257700   -2.29528700
 B                 -0.82514200   -0.47666000   -2.29528900
 B                  1.61187900    0.93036100   -1.90066400
 B                  0.82514200   -0.47666000   -2.29528900
 B                  0.00000000   -1.86145600    1.90056100
 B                  0.82514200   -0.47666000    2.29528900
 B                  0.00000000   -2.90404700    0.76199200
 B                  0.00000000   -2.90404700   -0.76199200
 B                 -2.51469800    1.45153400   -0.7619800


1
